# Supplementary material for: Lumican and versican protein expression are associated with colorectal adenoma-to-carcinoma progression
Source: PLoS One. 2017 May 8;12(5):e0174768. doi: 10.1371/journal.pone.0174768 (PMC5421768; doi:10.1371/journal.pone.0174768)
Supplement: S1 Table — MSS: microsatellite stable, MSI: microsatellite instable, gain: chromosomal gain. (XLSX) [file pone.0174768.s002.xlsx]

## Sheet: Supplementary table 1
S1 table
Sample ID	Gender	Age	Lesion	Dysplasia	Histologic type	Differentiation	Chrom8q	Chromgain3q	Chrom20q	Dukes	Microsattelite instability	Epithelial versican staining	Stromal versican staining	Epithelial lumican staining	Stromal lumican staining
1	female	59	carcinoma	low-grade	NA	moderate	-	-	-	C	MSS	negative	negative	negative	positive
2	male	76	carcinoma	low-grade	NA	moderate	-	-	-	A	MSS	negative	negative	negative	negative
3	male	83	carcinoma	low-grade	NA	moderate	gain	gain	-	B	MSS	negative	negative	positive	positive
4	male	83	adenoma	low-grade	tubular	NA	-	-	-	NA	MSS	positive	negative	negative	negative
5	male	63	adenoma	high-grade	tubulovillous	NA	ND	ND	ND	NA	MSS	negative	negative	negative	negative
6	male	63	carcinoma	low-grade	NA	moderate	-	-	-	A	MSS	negative	negative	negative	negative
7	female	78	carcinoma	low-grade	NA	moderate	gain	-	-	C	MSS	negative	negative	negative	positive
8	female	78	adenoma	low-grade	tubulovillous	NA	-	-	-	NA	MSS	negative	negative	negative	positive
9	male	74	carcinoma	low-grade	NA	moderate	gain	gain	-	B	MSS	negative	positive	negative	positive
10	male	74	adenoma	low-grade	tubular	NA	-	-	-	NA	MSS	negative	negative	negative	negative
11	male	74	adenoma	low-grade	tubular	NA	-	-	-	NA	MSS	negative	negative	negative	positive
12	female	62	carcinoma	low-grade	NA	poor	gain	gain	gain	B	MSS	negative	positive	positive	positive
13	female	75	carcinoma	low-grade	NA	moderate	-	gain	gain	B	MSS	negative	negative	negative	positive
14	male	77	adenoma	low-grade	tubulovillous	NA	-	-	gain	NA	MSS	negative	negative	negative	negative
15	female	77	carcinoma	low-grade	NA	poor	-	gain	-	B	MSS	positive	positive	negative	positive
16	female	77	adenoma	low-grade	tubular	NA	-	-	-	NA	MSS	negative	negative	negative	positive
17	male	66	carcinoma	low-grade	NA	moderate	-	-	gain	B	MSS	negative	positive	negative	positive
18	male	76	carcinoma	low-grade	NA	moderate	-	gain	gain	A	MSS	negative	positive	negative	positive
19	male	76	adenoma	low-grade	tubulovillous	NA	-	-	-	NA	MSS	positive	negative	negative	positive
20	female	68	adenoma	low-grade	tubulovillous	NA	-	-	-	NA	MSS	negative	negative	negative	negative
21	female	68	adenoma	low-grade	tubulovillous	NA	ND	ND	ND	NA	MSS	negative	negative	negative	negative
22	female	68	carcinoma	low-grade	NA	moderate	ND	ND	ND	A	MSS	negative	negative	negative	positive
23	male	62	carcinoma	low-grade	NA	moderate	-	-	gain	A	MSS	negative	positive	positive	positive
24	male	66	carcinoma	low-grade	NA	moderate	gain	gain	gain	D	MSS	positive	positive	positive	positive
25	male	75	carcinoma	low-grade	NA	moderate	-	gain	gain	B	MSS	negative	negative	positive	positive
26	female	80	carcinoma	low-grade	NA	moderate	-	-	-	A	MSI	negative	negative	negative	positive
27	female	80	adenoma	low-grade	tubular	NA	-	-	-	NA	MSI	negative	negative	negative	positive
28	male	78	adenoma	low-grade	tubular	NA	-	-	-	NA	MSS	negative	negative	negative	positive
29	male	78	carcinoma	low-grade	NA	moderate	gain	gain	-	A	MSS	negative	positive	positive	positive
30	female	76	carcinoma	low-grade	NA	moderate	-	-	-	C	MSS	negative	positive	negative	positive
31	female	76	adenoma	low-grade	tubular	NA	-	-	-	NA	MSS	negative	negative	negative	positive
32	female	76	adenoma	low-grade	tubular	NA	-	-	-	NA	MSS	negative	negative	negative	positive
33	male	65	carcinoma	low-grade	NA	moderate	gain	gain	gain	B	MSS	negative	negative	negative	positive
34	male	68	adenoma	low-grade	tubulovillous	NA	-	-	-	NA	MSS	negative	negative	negative	positive
35	female	71	carcinoma	low-grade	NA	moderate	gain	gain	gain	A	MSS	negative	negative	negative	negative
36	male	79	adenoma	high-grade	tubulovillous	NA	-	-	-	NA	MSS	negative	positive	negative	positive
37	male	79	adenoma	low-grade	tubular	NA	-	-	-	NA	MSS	negative	positive	negative	positive
38	female	88	carcinoma	low-grade	NA	moderate	-	-	gain	B	MSS	negative	positive	negative	negative
39	male	54	adenoma	low-grade	tubular	NA	-	-	-	NA	MSS	negative	positive	negative	positive
40	male	80	adenoma	low-grade	villous	NA	gain	-	-	NA	MSS	negative	positive	negative	positive
41	male	56	adenoma	low-grade	tubular	NA	ND	ND	ND	NA	MSS	negative	positive	negative	positive
42	female	80	adenoma	high-grade	tubulovillous	NA	-	-	-	NA	MSS	negative	negative	negative	negative
43	female	49	adenoma	low-grade	tubular	NA	-	-	-	NA	MSS	negative	positive	positive	positive
44	female	75	adenoma	low-grade	villous	NA	-	-	-	NA	MSS	negative	positive	negative	positive
45	female	79	adenoma	low-grade	tubulovillous	NA	ND	ND	ND	NA	MSS	negative	negative	negative	positive
46	male	74	adenoma	low-grade	tubular	NA	ND	ND	ND	NA	MSS	negative	negative	negative	negative
47	male	53	carcinoma	low-grade	NA	moderate	-	gain	gain	B	MSS	negative	positive	positive	positive
48	female	71	adenoma	low-grade	tubulovillous	NA	-	-	-	NA	MSS	negative	negative	negative	positive
49	male	65	carcinoma	low-grade	NA	moderate	gain	-	gain	C	MSS	negative	negative	positive	positive
50	male	62	adenoma	high-grade	tubulovillous	NA	-	-	-	NA	MSS	negative	negative	negative	negative
51	female	50	carcinoma	low-grade	NA	poor	gain	-	-	C	MSS	negative	positive	positive	negative
52	male	72	adenoma	low-grade	tubular	NA	-	gain	gain	NA	MSS	negative	positive	negative	positive
53	male	77	adenoma	low-grade	tubular	NA	-	gain	-	NA	MSS	positive	positive	negative	positive
54	female	63	carcinoma	low-grade	NA	moderate	ND	ND	ND	C	MSS	negative	positive	positive	positive
55	female	71	adenoma	low-grade	tubular	NA	-	-	-	NA	MSS	positive	positive	negative	positive
56	female	71	carcinoma	low-grade	NA	moderate	ND	ND	ND	B	ND	positive	positive	positive	positive
57	male	63	carcinoma	low-grade	NA	moderate	-	-	-	B	MSI	positive	positive	positive	positive
58	male	63	adenoma	low-grade	tubular	NA	-	-	-	NA	MSS	ND	ND	positive	positive
59	male	60	adenoma	low-grade	tubular	NA	-	-	-	NA	MSS	negative	negative	negative	positive
60	female	56	carcinoma	low-grade	NA	moderate	-	gain	gain	C	MSS	positive	positive	positive	positive
61	female	74	carcinoma	low-grade	NA	poor	-	-	gain	C	MSS	negative	negative	positive	positive
62	female	65	carcinoma	low-grade	NA	moderate	gain	-	gain	B	MSS	negative	positive	positive	positive
63	male	83	adenoma	low-grade	tubulovillous	NA	-	-	-	NA	MSS	negative	positive	positive	positive
64	male	77	carcinoma	low-grade	NA	moderate	-	-	-	B	MSI	negative	negative	positive	positive
65	female	79	adenoma	low-grade	tubulovillous	NA	ND	ND	ND	NA	ND	negative	negative	negative	positive
66	male	82	carcinoma	low-grade	NA	moderate	ND	ND	ND	B	MSS	positive	negative	positive	positive
67	female	82	carcinoma	low-grade	NA	moderate	-	-	gain	A	MSS	negative	negative	positive	positive
68	male	73	adenoma	low-grade	tubular	NA	-	-	-	NA	MSS	negative	negative	negative	negative
69	male	58	adenoma	low-grade	tubular	NA	-	-	-	NA	MSS	positive	positive	negative	positive
70	male	75	adenoma	low-grade	tubulovillous	NA	ND	ND	ND	NA	MSS	positive	negative	negative	negative
71	male	75	carcinoma	low-grade	NA	moderate	-	-	-	A	MSS	positive	positive	positive	positive
72	male	52	adenoma	low-grade	tubulovillous	NA	-	-	-	NA	MSS	positive	positive	negative	positive
73	female	88	carcinoma	low-grade	NA	poor	-	-	-	A	MSI	negative	positive	negative	positive
74	female	74	adenoma	high-grade	tubulovillous	NA	-	-	gain	NA	MSS	positive	positive	negative	positive
75	male	65	adenoma	low-grade	tubular	NA	-	-	gain	NA	MSS	negative	negative	negative	positive
76	female	60	carcinoma	low-grade	NA	moderate	-	gain	gain	A	MSS	negative	negative	positive	positive
77	female	79	adenoma	high-grade	tubulovillous	NA	-	-	-	NA	MSS	positive	negative	negative	negative
78	male	48	adenoma	low-grade	tubulovillous	NA	-	-	-	NA	MSS	negative	negative	negative	positive
79	male	59	adenoma	low-grade	tubular	NA	-	-	-	NA	MSS	negative	negative	negative	positive
80	male	59	carcinoma	low-grade	NA	moderate	-	gain	gain	C	MSS	negative	positive	negative	negative
81	male	61	adenoma	low-grade	tubulovillous	NA	-	gain	-	NA	MSS	positive	positive	negative	negative
82	female	59	adenoma	low-grade	tubular	NA	ND	ND	ND	NA	ND	negative	negative	negative	negative
83	male	38	carcinoma	low-grade	NA	moderate	-	-	-	B	MSI	positive	positive	positive	positive
84	male	80	adenoma	low-grade	tubular	NA	-	-	gain	NA	MSS	positive	positive	positive	positive
85	male	55	adenoma	low-grade	tubular	NA	-	gain	gain	NA	MSS	positive	positive	negative	positive
86	male	77	adenoma	low-grade	tubulovillous	NA	-	-	gain	NA	MSS	positive	positive	positive	positive
87	male	75	adenoma	high-grade	tubular	NA	-	-	-	NA	MSS	positive	positive	positive	positive
88	male	83	carcinoma	low-grade	NA	well	-	-	gain	A	MSS	positive	positive	negative	positive
89	male	85	carcinoma	low-grade	NA	moderate	gain	gain	-	B	MSS	negative	negative	negative	positive
90	male	65	carcinoma	low-grade	NA	poor	-	-	gain	A	ND	negative	negative	negative	positive
91	male	89	adenoma	low-grade	tubular	NA	ND	ND	ND	NA	ND	negative	negative	negative	positive
92	male	83	adenoma	low-grade	tubular	NA	-	-	-	NA	MSS	negative	positive	negative	negative
93	male	75	adenoma	low-grade	tubular	NA	-	-	-	NA	MSS	negative	positive	negative	positive
94	male	62	carcinoma	low-grade	NA	moderate	-	gain	gain	A	MSS	negative	positive	positive	positive
95	female	60	adenoma	low-grade	tubular	NA	-	-	-	NA	MSS	negative	negative	negative	negative
96	female	60	carcinoma	low-grade	NA	moderate	-	gain	gain	A	MSS	negative	positive	negative	positive
97	male	62	adenoma	low-grade	tubulovillous	NA	-	-	-	NA	MSS	positive	negative	negative	negative
98	male	55	adenoma	low-grade	tubular	NA	ND	ND	ND	NA	ND	positive	positive	positive	positive
99	female	85	carcinoma	low-grade	NA	moderate	gain	gain	-	A	MSI	negative	positive	negative	positive
100	female	56	adenoma	low-grade	tubulovillous	NA	-	-	-	NA	MSS	negative	positive	negative	positive
101	female	80	adenoma	low-grade	tubulovillous	NA	-	gain	-	NA	MSS	negative	positive	positive	positive
102	female	72	carcinoma	low-grade	NA	moderate	gain	gain	gain	B	MSS	positive	positive	positive	positive
103	male	42	adenoma	low-grade	tubular	NA	-	-	-	NA	MSS	positive	positive	positive	positive
104	female	76	adenoma	low-grade	tubular	NA	-	-	-	NA	MSS	negative	negative	negative	positive
105	female	61	adenoma	low-grade	tubular	NA	-	-	-	NA	MSS	negative	negative	positive	positive
106	male	61	carcinoma	low-grade	NA	moderate	ND	ND	ND	B	MSS	negative	positive	positive	positive
107	male	61	carcinoma	low-grade	NA	moderate	ND	ND	ND	B	MSS	negative	positive	positive	positive
108	female	55	adenoma	low-grade	tubulovillous	NA	-	-	-	NA	ND	positive	positive	negative	positive
109	female	82	adenoma	low-grade	tubulovillous	NA	-	-	-	NA	MSS	negative	positive	positive	positive
110	male	66	carcinoma	low-grade	NA	moderate	ND	ND	ND	A	MSS	negative	negative	negative	negative
111	female	53	carcinoma	low-grade	NA	moderate	ND	ND	ND	C	ND	positive	positive	positive	positive
112	female	69	adenoma	low-grade	tubular	NA	ND	ND	ND	NA	ND	positive	positive	positive	positive
113	female	69	carcinoma	low-grade	NA	moderate	ND	ND	ND	A	ND	negative	positive	negative	positive
114	female	69	carcinoma	low-grade	NA	moderate	ND	ND	ND	B	MSS	negative	positive	positive	negative
115	female	71	carcinoma	low-grade	NA	moderate	ND	ND	ND	A	MSS	negative	negative	positive	positive
116	female	71	adenoma	high-grade	tubular	NA	ND	ND	ND	NA	MSS	negative	negative	negative	negative
117	female	70	adenoma	low-grade	tubular	NA	-	-	-	NA	MSS	negative	negative	negative	positive
118	female	51	carcinoma	low-grade	NA	moderate	-	-	gain	B	MSS	positive	positive	positive	positive
119	male	70	carcinoma	low-grade	NA	moderate	ND	ND	ND	B	MSS	negative	positive	negative	negative
120	female	71	carcinoma	low-grade	NA	moderate	-	-	-	A	MSS	negative	negative	negative	negative
121	female	71	adenoma	high-grade	tubulovillous	NA	-	-	-	NA	MSS	negative	negative	negative	negative
122	male	62	adenoma	low-grade	tubulovillous	NA	-	-	-	NA	MSS	negative	positive	negative	positive
123	male	62	carcinoma	low-grade	NA	poor	ND	ND	ND	C	ND	negative	positive	negative	positive
124	male	63	carcinoma	low-grade	NA	moderate	-	-	gain	C	MSS	negative	negative	positive	positive
125	female	57	carcinoma	low-grade	NA	moderate	-	gain	gain	C	MSS	negative	positive	positive	positive
126	male	89	carcinoma	low-grade	NA	moderate	-	gain	gain	A	MSS	positive	positive	negative	positive
127	male	89	adenoma	high-grade	tubular	NA	-	-	gain	NA	MSS	negative	negative	negative	positive
128	male	89	adenoma	low-grade	tubulovillous	NA	-	-	-	NA	MSI	negative	negative	negative	negative
129	male	89	carcinoma	low-grade	NA	moderate	-	-	-	A	MSS	negative	negative	negative	negative
130	female	57	carcinoma	low-grade	NA	moderate	gain	-	gain	A	MSS	negative	negative	negative	negative
131	male	85	carcinoma	low-grade	NA	moderate	-	-	-	A	MSS	negative	negative	negative	positive
132	male	82	adenoma	low-grade	tubular	NA	-	-	-	NA	MSS	negative	negative	negative	positive
133	female	71	adenoma	low-grade	tubular	NA	-	gain	-	NA	MSS	negative	positive	negative	positive
134	female	65	carcinoma	low-grade	NA	moderate	gain	-	-	C	MSS	negative	negative	positive	negative
135	female	65	carcinoma	low-grade	NA	moderate	-	-	gain	B	MSS	negative	positive	negative	positive
136	male	83	carcinoma	low-grade	NA	moderate	-	-	-	A	MSI	negative	negative	negative	negative
137	female	57	adenoma	low-grade	tubulovillous	NA	gain	gain	-	NA	MSS	negative	negative	positive	positive
138	female	89	carcinoma	low-grade	NA	poor	-	-	-	B	MSI	negative	negative	ND	ND
139	female	60	carcinoma	low-grade	NA	moderate	-	gain	gain	B	MSS	positive	negative	ND	ND
140	female	65	carcinoma	low-grade	NA	moderate	gain	-	gain	B	MSS	negative	negative	ND	ND
141	male	45	adenoma	low-grade	villous	NA	-	-	-	NA	MSS	negative	negative	ND	ND
142	male	70	adenoma	high-grade	tubulovillous	NA	-	-	gain	NA	MSS	negative	negative	ND	ND
143	male	38	carcinoma	low-grade	NA	moderate	-	-	-	B	MSI	negative	negative	ND	ND
144	female	84	carcinoma	low-grade	NA	moderate	-	gain	gain	C	MSS	positive	positive	ND	ND
145	female	80	carcinoma	low-grade	NA	poor	gain	gain	gain	C	MSS	negative	positive	ND	ND
146	female	57	adenoma	low-grade	tubular	NA	-	-	-	NA	MSS	negative	negative	ND	ND
147	female	65	adenoma	low-grade	tubular	NA	-	-	-	NA	MSS	negative	negative	ND	ND
NA: not applicable, ND: not determined, MSS: microsattelite stable, MSI: microsattelite instable
